# Supplementary material for: Genome-wide analysis of porcine backfat and intramuscular fat fatty acid composition using high-density genotyping and expression data
Source: BMC Genomics. 2013 Dec 2;14(1):845. doi: 10.1186/1471-2164-14-845 (PMC4046688; doi:10.1186/1471-2164-14-845)
Supplement: Supplementary file 1 — Additional file 1: Table S1: Significant eQTL (nominal P-value <0.005) for longissimus dorsi. (XLSX 10 KB) [file 12864_2013_5565_MOESM1_ESM.xlsx]

## Sheet: Hoja1
				Annotation
Chromosome	Region (cM)	a (SE)	P-value	Probe	Gene	Chromosome (Position, Mb)
8	84 (83-85)	-0.46 (0.10)	2.0 x 10-5	Ssc.21635.1.A1_at	MGST2	8 (92.87)
8	97 (95-98)	0.20 (0.06)	1.8 x10-3	Ssc.8283.1.A1_at	PTPN11	14 (41.70)
8	97 (95-105)	-0.29 (0.10)	3.1 x10-3	Ssc.16554.2.S1_at	BGLAP	4 (102.50)
8	98 (95-106)	0.62 (0.20)	3.5 x10-3	Ssc.1008.1.A1_at	ELOVL6	8 (120.12)
8	98 (96-105)	-0.23 (0.07)	3.0 x10-3	Ssc.27254.1.S1_at	SEC13	13 (73.56)
11	1 (1-3)	0.26 (0.08)	2.3 x 10-3	Ssc.27974.1.A1_at	PNPLA4	X (4.79)
11	3 (1-4)	0.30 (0.11)	4.9 x 10-3	Ssc.26089.1.S1_at	SGMS1	14 (107.99)
11	11 (10-15)	-0.33 (0.09)	6.0 x 10-4	Ssc.5013.1.A1_at	PTGR2	7 (102.93)
11	14 (11-15)	-0.32 (0.09)	8.9 x 10-4	Ssc.26200.1.S1_at	THRB	13 (12.40)
11	16 (11-19)	-0.50 (0.14)	7.5 x 10-4	Ssc.4891.1.A1_at	AGPAT9	8 (144.21)
11	17 (15-19)	-0.51 (0.17)	3.1 x 10-3	Ssc.16236.1.S1_at	DPP4	15 (76.15)
17	57 (57-58)	0.46 (0.23)	3.8 x 10-3	Ssc.30055.1.A1_at	RUNX1	13 (208.20)
