# Supplementary material for: Genome-wide analysis of porcine backfat and intramuscular fat fatty acid composition using high-density genotyping and expression data
Source: BMC Genomics. 2013 Dec 2;14(1):845. doi: 10.1186/1471-2164-14-845 (PMC4046688; doi:10.1186/1471-2164-14-845)
Supplement: Supplementary file 2 — Additional file 2: Table S2: Chromosomal Regions with TAS affecting gene expression in longissimus dorsi (nominal P-value <0.005). (XLSX 19 KB) [file 12864_2013_5565_MOESM2_ESM.xlsx]

## Sheet: Hoja1
					Annotation
Chromosome	Region (cM)	Nº of SNPs	a (SE)	P-value	Probe		Gene	Chromosome (Position, Mb)
1	47.85-48.14	18	0.24 (0.08)	4.0 x 10-3	Ssc.13531.1.A1_at		HSD17B2	6 (6.88)
1	47.85-48.14	10	0.16 (0.07)	1.8 x 10-3	Ssc.19226.1.S1_at		SPTLC2	7 (106.68)
1	47.85-48.14	7	-0.34 (0.12)	4.0 x 10-3	Ssc.73.1.S1_at		FOXO1	11 (15.54)
1	47.85-48.43	38	-0.34 (0.11)	1.5 x 10-3	Ssc.20685.1.S1_at		BCL2	1 (175.69)
1	47.85-48.43	17	0.31 (0.10)	3.6 x 10-3	Ssc.5118.1.S1_at		ATP8B1	1 (n.m)
1	47.85-48.43	29	-0.42 (0.12)	2.1 x 10-3	Ssc.17522.1.A1_at		ALDH1A2	1 (126.147)
1	47.85-48.43	9	0.72 (0.18)	6.7 x 10-5	Ssc.21663.1.A1_at		LIPG	1 (108.64)
1	48.14-48.43	2	-0.48 (0.11)	9.8 x 10-6	Ssc.21926.1.S1_at		LDLR	2 (70.19)
1	47.85-48.43	22	0.14 (0.07)	8.6 x 10-4	Ssc.11092.1.S1_at		SLC4A5	3 (71.91)
1	48.14-48.43	4	-0.31 (0.10)	2.3 x 10-3	Ssc.17203.1.A1_at		CTSS	4 (107.67)
1	47.85-48.43	14	-0.39 (0.13)	3.5 x 10-3	Ssc.22641.3.S1_at		RDH16	5 (24.13)
1	47.85-48.43	34	0.31 (0.10)	2.3 x 10-3	Ssc.7444.2.S1_at		CREM	10 (63.44)
1	48.14-48.43	4	-0.53 (0.18)	4.7 x 10-3	Ssc.3139.1.A1_at		RGS2	10 (2.54)
1	47.85-48.43	36	-0.22 (0.07)	1.4 x 10-3	Ssc.5106.1.S1_at		MAPK1	14 (53.59)
1	47.85-48.43	10	0.24 (0.09)	2.8 x 10-3	Ssc.6418.1.S1_at		FDFT1	14 (16.16)
1	47.85-48.43	16	-0.27(0.10)	1.7 x 10-3	Ssc.16100.1.S1_at		PHKA1	X (69.74)
1	47.85-48.43	21	0.90 (0.28)	1.9 x 10-3	Ssc.204.1.S1_at		CYP3A4	Hsa7 (n.m)
4	66.24-66.96	5	-0.43 (0.13)	1.5 x 10-3	Ssc.10025.3.S1_at		CEBPD	4 (87.37)
4	66.24-66.72	5	-0.57 (0.14)	1.2 x 10-4	Ssc.11186.1.S1_at		NUDT7	6 (10.10)
4	66.72-66.96	2	0.48 (0.13)	5.7 x 10-4	Ssc.22641.3.S1_at		RDH16	5 (24.13)
4	66.72-66.96	2	0.38 (0.11)	2.6 x 10-3	Ssc.18343.1.A1_at		PDPN	6 (67.24)
4	66.72-67.44	2	-0.19 (0.06)	7.6 x 10-4	Ssc.31120.2.S1_at		NCOA1	3 (121.23)
4	67.20-71.52	4	0.40 (0.14)	4.4 x 10-3	Ssc.8139.1.S1_at		PHYH	1 (0.004)
4	67.68-68.18	3	0.38 (0.11)	1.8 x 10-3	Ssc.18343.1.A1_at		PDPN	6 (67.24)
4	67.92-73.92	26	0.49 (0.15)	1.1 x 10-3	Ssc.4984.1.S1_at		CXCL14	2 (143.44)
4	67.92-73.68	13	-0.20 (0.06)	5.4 x 10-4	Ssc.31120.2.S1_at		NCOA1	3 (121.23)
4	67.92-73.44	16	-0.76 (0.92)	2.8 x 10-3	Ssc.6784.1.S1_at		LIPE	6 (45.44)
4	67.92-73.68	25	0.51 (0.15)	8.5 x 10-4	Ssc.11186.1.S1_at		NUDT7	6 (10.10)
4	67.92-71.76	24	-0.27 (0.08)	8.3 x 10-4	Ssc.24270.1.S1_at		COL21A1	7 (33.92)
4	67.92-71.04	12	0.25 (0.11)	2.1 x 10-3	Ssc.29718.1.A1_at		ABCG2	8 (140.10)
4	67.92-71.28	4	-0.57 (0.18)	3.5 x 10-3	Ssc.8381.1.A1_at		RARB	13 (14.02)
4	67.92-72.24	32	-0.30 (0.10)	8.6 x 10-4	Ssc.24429.1.A1_at		SSFA2	15 (101.85)
4	67.92-71.76	12	0.20 (0.07)	2.0 x 10-3	Ssc.19324.1.A1_at		CACNA1B	Hsa9 (n.m)
4	68.40-73.20	11	0.31 (0.10)	1.2 x 10-3	Ssc.10444.1.S1_at		IL33	1 (241.45)
4	68.40-73.92	9	0.39 (0.10)	3.2 x 10-3	Ssc.29929.1.S1_at		ANGPTL2	1 (301.55)
4	68.40-73.92	9	0.23 (0.09)	4.5 x 10-3	Ssc.1089.1.S1_at		FABP4	4 (46.13)
4	68.64-73.68	21	-0.43 (0.13)	2.0 x 10-3	Ssc.10025.3.S1_at		CEBPD	4 (87.37)
4	68.40-73.68	11	-0.23 (0.07)	2.5 x 10-3	Ssc.23789.1.S1_at		PRKAB2	4 (110.21)
4	68.64-73.68	20	-0.23 (0.08)	1.7 x 10-3	Ssc.6418.1.S1_at		FDFT1	14 (16.16)
4	69.12-73.92	9	1.19 (0.36)	1.3 x 10-3	Ssc.21810.1.S1_at		PON3	9 (82.18)
4	69.12-72.72	12	0.41 (0.15)	9.7 x 10-4	Ssc.13932.1.S1_at		NAPEPLD	9 (113.82)
4	69.12-71.52	10	0.29 (0.09)	5.7 x 10-4	Ssc.4159.1.A1_at		GNAI1	9 (110.56)
4	69.12-73.92	9	-0.37 (0.11)	2.0 x 10-3	Ssc.25146.1.S1_at		AGPAT6	17 (12.14)
4	70.32-70.56	5	0.15 (0.07)	2.4 x 10-3	Ssc.3195.1.S1_at		PDSS2	1 (82.74)
4	70.32-72.72	8	-0.26 (0.08)	2.0 x 10-3	Ssc.12617.1.S1_at		COL5A3	2 (69.16)
4	70.32-73.92	17	0.37 (0.10)	1.8 x 10-4	Ssc.6256.1.A1_at		IL4R	3 (19.85)
4	70.80-71.76	5	-0.66 (0.21)	2.7 x 10-3	Ssc.1692.1.A1_at		ADAM12	14 (146.94)
4	70.80-72.24	13	0.17 (0.06)	2.3 x 10-3	Ssc.11903.1.A1_at		JAZF1	18 (49.28)
4	70.56-73.68	14	-0.26 (0.08)	2.1 x 10-3	Ssc.24696.1.S1_at		IRS2	Hsa13 (n.m)
4	71.04 -73.92	13	0.17 (0.06)	4.3 x 10-3	Ssc.2697.1.S1_at		ADCY10	4 (90.78)
4	71.04-71.76	10	-0.21 (0.06)	3.5 x 10-3	Ssc.10451.1.S1_at		SERPINF1	12 (0.15)
4	71.04-73.68	7	-0.62 (0.27)	4.2 x 10-3	Ssc.8827.1.A1_at		CREB1	15 (122.38)
4	71.52-71.76	6	0.25 (0.08)	2.8 x 10-3	Ssc.1896.2.A1_a_at		GAMT	2 (77.97)
4	71.52-73.92	7	0.24 (0.08)	2.6 x 10-3	Ssc.13649.1.S1_at		BAG3	14 (141.03)
4	72.00-72.72	6	0.36 (0.11)	1.8 x 10-3	Ssc.2502.1.S1_at		PTGIS	17 (57.47)
4	72.48-72.72	3	0.62 (0.21)	9.3 x 10-4	Ssc.8162.1.S1_at		PTX3	13 (105.44)
4	72.48-73.68	6	0.27 (0.09)	4.9 x 10-3	Ssc.16584.1.A1_at		AEBP1	18 (55.94)
4	73.44-73.92	3	-0.32 (0.10)	1.8 x 10-3	Ssc.13026.1.S1_at		ESR1	1 (16.60)
8	83.04-94.08	21	-0.24(0.07)	1.8 x 10-3	Ssc.1106.1.S1_at		GDF1	2 (58.59)
8	83.76-93.60	8	0.39 (0.10)	3.8 x 10-4	Ssc.16554.2.S1_at		BGLAP	4 (102.50)
8	83.76-91.20	26	-0.67 (0.14)	1.3 x 10-6	Ssc.1008.1.A1_at		ELOVL6	8 (120.12)
8	83.76-94.08	19	0.23 (0.07)	2.1 x 10-3	Ssc.17152.1.A1_at		COQ2	8 (144.43)
8	83.76-90.96	12	0.23 (0.07)	2.4 x 10-3	Ssc.13895.1.A1_at		PECR	15 (131.18)
8	84.96-92.88	14	-0.23 (0.08)	3.7 x 10-3	Ssc.16336.1.S2_at		ME1	1 (93.08)
8	84.96-92.88	9	0.38 (0.12)	2.2 x 10-3	Ssc.1942.1.S1_at		LPIN1	3 (133.66)
8	84.96-92.88	14	-0.28 (0.01)	4.1 x 10-3	Ssc.5737.1.S1_at		CDKN1A	7 (37.26)
8	84.96-92.88	29	-0.43 (0.08)	1.1 x 10-7	Ssc.16096.2.S1_a_at		KIT	8 (43.55)
8	84.96-92.88	28	0.38 (0.07)	1.6 x 10-6	Ssc.21635.1.A1_at		MGST2	8 (92.87)
8	84.96-93.60	17	0.11 (0.07)	4.7 x 10-3	Ssc.15727.1.A1_at		SC5DL	9 (53.56)
8	84.96-93.60	16	-0.57 (0.20)	2.5 x 10-3	Ssc.7296.1.A1_at		PROX1	9 (142.43)
8	84.96-94.08	15	-0.35 (0.11)	2.1 x 10-3	Ssc.5643.1.A1_at		SOAT1	9 (132.89)
8	84.96-91.92	19	0.31 (0.09)	5.0 x 10-4	Ssc.9262.1.A1_at		HRH	13 (74.46)
8	84.96-93.60	11	0.44 (0.16)	7.7 x 10-4	Ssc.30055.1.A1_at		RUNX1	13 (208.20)
8	84.96-92.88	15	0.41 (0.13)	2.1 x 10-3	Ssc.4643.1.A1_at		NR4A2	15 (70.67)
8	84.96-93.60	21	0.25 (0.07)	2.3 x 10-4	Ssc.8447.1.A1_at		SLC1A3	16 (22.92)
8	84.96-93.84	15	0.21 (0.07)	2.7 x 10-3	Ssc.18475.2.S1_at		ACOT1	Hsa14 (n.m)
8	85.92-91.20	12	-0.51 (0.14)	2.1 x 10-4	Ssc.12650.1.A1_at		ATP11B	2 (91.80)
8	85.92-91.20	6	0.33 (0.11)	9.3 x 10-4	Ssc.6418.1.S1_at		FDFT1	14 (16.16)
8	85.92-93.60	9	0.30 (0.09)	6.5 x 10-4	Ssc.24429.1.A1_at		SSFA2	15 (101.85)
8	85.92-87.84	3	-0.21 (0.07)	1.3 x 10-3	Ssc.23983.1.A1_at		SOX8	Hsa16 (n.m)
8	85.92-93.60	5	-0.24 (0.07)	9.2 x 10-4	Ssc.13266.1.A1_at		GCDH	SSC2 (66.46)
8	86.88-93.84	8	0.26 (0.08)	1.4 x 10-3	Ssc.14522.1.S1_at		VCAM1	4 (129.04)
8	86.88-93.60	14	-0.15 (0.07)	2.3 x 10-3	Ssc.11092.1.S1_at		SLC4A4	8 (71.84)
8	86.88-99.76	3	0.30 (0.10)	4.6 x 10-3	Ssc.14530.1.S1_at		ACADL	15 (124.79)
8	86.88-93.84	7	0.45 (0.14)	9.7 x 10-4	Ssc.1027.1.S1_at		ASAH1	17 (62.96)
8	87.84-92.88	8	-0.38 (0.12)	1.4 x 10-3	Ssc.12713.1.A1_at		CYCS	18 (52.04)
8	88.08-93.60	13	0.29 (0.10)	3.3 x 10-3	Ssc.15598.1.S1_at		INSIG1	18 (2.90)
8	88.08-94.08	9	-0.25 (0.07)	8.3 x 10-4	Ssc.21958.1.S1_at		QK1	Hsa6 (n.m)
8	89.04-93.84	9	0.37 (0.12)	2.8 x 10-3	Ssc.19659.1.S1_at		LPCAT3	5 (66.17)
8	91.92-92.88	3	-0.19 (0.06)	3.4 x 10-3	Ssc.8611.2.S1_a_at		MLL5	9 (115.61)
8	91.92-92.88	2	-0.41 (0.14)	3.6 x 10-3	Ssc.3706.1.S1_at		SOD2	1 (9.47)
8	92.40-93.60	3	-0.19 (0.06)	2.2 x 10-3	Ssc.18148.1.A1_at		STX12	6 (78.46)
8	92.88-93.60	4	-0.27 (0.09)	2.1 x 10-3	Ssc.24215.1.S1_at		GAPVD1	1 (299.77)
8	92.88-94.08	2	-0.25 (0.07)	7.7 x 10-4	Ssc.18925.1.A1_at		SMAD2	1 (106.90)
