# Supplementary material for: Genome-wide analysis of porcine backfat and intramuscular fat fatty acid composition using high-density genotyping and expression data
Source: BMC Genomics. 2013 Dec 2;14(1):845. doi: 10.1186/1471-2164-14-845 (PMC4046688; doi:10.1186/1471-2164-14-845)
Supplement: Supplementary file 3 — Additional file 3: Table S3: Fatty acid composition of BF and IMF measured in (Iberian x Landrace) x Landrace pigs. (XLSX 12 KB) [file 12864_2013_5565_MOESM3_ESM.xlsx]

## Sheet: Hoja1
	Backfat (BF)			Intramuscular fat (IMF)
Fatty acid (%)	Mean	SD		Mean	SD
Myristic, C14:0	1.08	0.11		1.18	0.15
Palmitic, C16:0	22.48	1.18		22.59	1.19
Palmitoleic, C16:1 (n-9)	0.38	0.08		0.39	0.09
Palmitoleic, C16:1 (n-7)	1.57	0.26		2.5	0.39
Margaric, C17:0	0.39	0.12		2.67	0.07
Heptadecenoic, C17:1	0.27	0.06		0.27	0.11
Stearic, C18:0	14.94	1.64		14.17	1.03
Oleic, C18:1 (n-9)	41.99	1.83		40.07	2.75
Vaccenic, C18:1 (n-7)	0.14	0.02		3.88	0.36
Linoleic C18:2	13.85	1.71		10.36	2.35
Linolenic, C18:3 (n-3)	0.75	0.11		0.65	0.28
Arachidic, C20:0	0.29	0.06		0.25	0.08
Gadoleic, C20:1	1.03	0.13		0.84	0.11
Eicosadienoic, C20:2	-	-		0.53	0.12
Eicosatrineoic, C20:3 (n-6)	0.72	0.08		0.28	0.12
Arachidonic, C20:4	0.11	0.02		1.54	0.73
